# Supplementary material for: Impact of a Chokeberry (Aronia melanocarpa (Michx.) Elliott) Supplementation on Cardiometabolic Outcomes: A Critical Systematic Review and Meta-Analysis of Randomized Controlled Trials
Source: Nutrients. 2025 Apr 28;17(9):1488. doi: 10.3390/nu17091488 (PMC12073822; doi:10.3390/nu17091488)
Supplement: Supplementary file 1 [file nutrients-17-01488-s001.zip]

Archive with 1 entries (1 files):
- nutrients-3592181-supplementary.pdf
